# Supplementary material for: Mechano-Triboelectric Analysis of Surface Charge Generation on Replica-Molded Elastomeric Nanodomes
Source: Micromachines (Basel). 2021 Nov 27;12(12):1460. doi: 10.3390/mi12121460 (PMC8705332; doi:10.3390/mi12121460)
Supplement: Supplementary file 1 [file micromachines-12-01460-s001.zip]

Archive with 1 entries (1 files):
- micromachines-1477897-supplementary.pdf
